# Supplementary material for: Genome-wide association study of leaf rust resistance in Russian spring wheat varieties
Source: BMC Plant Biol. 2020 Oct 14;20(Suppl 1):135. doi: 10.1186/s12870-020-02333-3 (PMC7557001; doi:10.1186/s12870-020-02333-3)
Supplement: Supplementary file 7 — Additional file 7: Table S4. Wheat accessions used in the genome-wide association study (GWAS) for leaf rust severities. [file 12870_2020_2333_MOESM7_ESM.xlsx]

## Sheet: Table 1
	Supplementary Table S4	Wheat accessions used in the genome-wide association study (GWAS) for leaf rust severities
No.	Variety name	Accession no. VIR (St. Petersburg, Russia)	Accession no. IC&G (Novosibirsk, Russia)	Accession no. USDA (USA)	Region/Originator	Status	Year of release
1	Kuibyshevskaya-2	K-58028	C-01175	-	Samarskaya Oblast / Samarskii NIISKH	Cultivar	1988
2	Lutescens-840	K-59474	C-01730	-		Breeding line	1987
3	Samsar	K-60905; K-64648	C-01407	-		Cultivar	1994
4	Tulaikovskaya-belozernaya	K-62641	C-01589	-		Cultivar	1995
5	Tulaikovskaya-stepnaya	K-62642	-	-		Cultivar	1998
6	Tulaikovskaya-zolotistaya	K-63715	C-01484	-		Cultivar	2006
7	Tulaikovskaya-1	K-64256	C-01483	-		Cultivar	1994
8	Tulaikovskaya-10	K-63714	C-00838	-		Cultivar	2003
9	Kinelskaya-40	K-60544	-	-		Breeding line	1975
10	Kinelskaya-60	K-62643	C-02219	PI-611612		Cultivar	1998
11	Volgouralskaya	K-62930	-	-		Cultivar	2001
12	Saratovskaya-29	K-40599	C-00516	PI-404234	Saratovskaya Oblast / NIISKH Yugo-Vostoka	Cultivar	1957
13	Saratovskaya-42	K-48114	C-00521	PI-404241		Cultivar	1973
14	Lutescens-62	K-15183	C-01038	PI-280446		Cultivar	1924
15	Lutescens-80	K-63452	-	-	Altaiskii Krai / Altaiskii NIIZIS	Breeding line	-
16	Lutescens-85	K-63453	C-01446	-		Breeding line	-
17	Lutescens-148	K-63454	C-01447	-		Breeding line	-
18	Altaiskii-prostor	K-64454	C-01667	-		Cultivar	1997
19	Altaiskaya-92	K-64693	C-01881	PI-639485		Cultivar	1997
20	Altaiskaya-99	K-64456	C-01669	-		Cultivar	2005
21	Altaiskaya-100	K-64661	C-01869	PI-639455		Cultivar	2005
22	Altaiskaya-325	K-64373	C-01607	PI-639447		Cultivar	2004
23	Altaiskaya-530	K-64662	C-01870	-		Cultivar	2007
24	Erythrospermum-72	K-63456	C-01449	-		Breeding line	-
25	Sibirskaya-12	K-64668	C-01876	-	Novosibirskaya Oblast / SibNIIRS	Cultivar	2006
26	Novosibirskaya-15	K-64257	C-01769	-		Cultivar	2003
27	Novosibirskaya-20	K-65131	-	-		Cultivar	1999
28	Novosibirskaya-22	K-58147	C-00563	PI-592028		Cultivar	1991
29	Novosibirskaya-29	K-64258	-	-		Cultivar	2003
30	Novosibirskaya-67	K-48601	C-01099	PI-404242		Cultivar	1974
31	Novosibirskaya-81	K-55582; K-59460	C-01764	PI-592027		Cultivar	1986
32	Novosibirskaya-89	K-61004	С-00565	-		Cultivar	1993
33	Novosibirskaya-91	K-64859	C-01906	-		Cultivar	2002
34	Lutescens-25	K-58442	С-00043	-		Cultivar	1990
35	Obskaya-14	K-64363	C-00155	-		Cultivar	1990
36	Kantegirskaya-89	K-62317	C-00439	PI-592029		Cultivar	1993
37	Aleksandrina	K-64855	C-01902	-		Cultivar	2007
38	Udacha	K-64372	C-01770	-		Cultivar	2006
39	Polyushko	K-64856	C-01903	-		Cultivar	2008
40	Baganskaya-93	K-64467	C-01675	-		Cultivar	1999
41	Sirena	K-61519	-	-	Krasnoyarskii krai / Krasnoyarskii NIISKH	Cultivar	1992
42	Krasa-2	K-64471	C-01830	-		Cultivar	2002
43	Krasnoyarskaya-90	K-61216	-	-		Cultivar	1991
44	Vesnyanka-8	K-63065	C-00805	-		Cultivar	1990
45	Albidum-73	K-60534	-	-		Cultivar	1963
46	Rybinskaya-127	K-60536	-	-		Cultivar	1990
47	Kazachka	K-64114	-	-		Cultivar	2001
48	Angarida	K-64116	-	-		Cultivar	2002
49	Mana-2	K-64115	C-01046	-		Cultivar	2005
50	Tuleevskaya	K-63461	C-01454	-	Kemerovskaya Oblast / Kemerovskii NIISKH	Cultivar	2002
51	Izida	K-64457	C-01670	-		Cultivar	2002
52	Mariya	K-63200	C-01431	-		Cultivar	1999
53	AN-34	K-63720	-	-		Cultivar	2002
54	Mariinka	K-63718	C-01487	-		Cultivar	2006
55	Salimovka	K-63719	-	-		Cultivar	2001
56	Kiiskaya	-	-	-		Breeding line	2001
57	Nostalgiya	K-63721	C-01488	-		Cultivar	2001
58	Aleshina	K-63199	-	-		Cultivar	2003
59	Darnitsa	K-64659	-	-		Cultivar	2008
60	Serebrina	K-64695	C-01883	-	Tyumenskaya Oblast / NIISKH Severnogo Zauralya	Cultivar	2000
61	Rechka	K-64370	C-01603	-		Cultivar	2000
62	Latona	K-64359	C-01593	-		Cultivar	2000
63	Provintsiya	K-64999	C-02260	-		Cultivar	2002
64	Bel	K-64664	C-01872	-		Cultivar	2008
65	Ustya	K-62939	C-00795	-		Cultivar	1999
66	Chernyava-13	K-62938	C-00794	-		Cultivar	2000
67	Zlatozara	K-62937	-	-		Cultivar	1999
68	Tyumenskaya-99	K-64368	C-01601	-		Cultivar	2000
69	Ikar	K-64255	C-01844	-		Cultivar	2001
70	Skent-1	K-64365	C-01598	-		Cultivar	1998
71	Ilinskaya	K-64366	C-01599	-		Cultivar	1997
72	Turinskaya	K-64367	C-01600	-		Cultivar	1995
73	Surenta-1	K-64360	C-01590	-		Cultivar	2000
74	Surenta-4	K-64375	C-01609	-		Cultivar	2002
75	Surenta-5	K-64376	C-01610	-		Cultivar	2002
76	Surenta-6	K-64465	C-01824	-		Cultivar	2003
77	Surenta-7	K-64466	C-01825	-		Cultivar	2003
78	Dias-2	K-59025	-	PI-592039	Omskaya Oblast / Sibirskii NIISKH	Cultivar	1987
79	Irtyshanka-10	K-52725, K-51898	C-02211	PI-572627		Cultivar	1981
80	Katyusha	K-64665	C-01873	-		Cultivar	2008
81	Tarskaya-6	K-64464	C-01823	-		Cultivar	2002
82	Sonata	K-64691	C-01879	-		Cultivar	2002
83	Strada-Sibiri	K-62944	C-00798	-		Cultivar	2002
84	Otrada-Sibiri	K-62943	-	-		Cultivar	1998
85	Tertsiya	K-62639	С-00042	-		Cultivar	1995
86	Priirtyshskaya-86	K-63464	C-01457	-		Cultivar	1986
87	Rosinka-2	K-63208	C-01025	-		Cultivar	1999
88	Omskaya-20	K-61189	-	-		Cultivar	1993
89	Omskaya-23	K-64992	C-02253	-		Cultivar	1997
90	Omskaya-24	K-64118	C-01347	PI-639475		Cultivar	1996
91	Omskaya-26	K-63201	C-01022	-		Cultivar	1998
92	Omskaya-28	K-63202	C-01028	PI-639467		Cultivar	1997
93	Omskaya-29	K-63203	-	PI-639473		Cultivar	1999
94	Omskaya-31	K-62867	C-00848	PI-639474		Cultivar	2000
95	Omskaya-32	K-63205	-	-		Cultivar	2001
96	Omskaya-33	K-63206	-	PI-639472		Cultivar	2002
97	Omskaya-34	K-64458	C-01817	-		Cultivar	2001
98	Omskaya-36	K-64667	C-01875	-		Cultivar	2007
99	Skala	K-41173	C-00651	PI-262648	Irkutskaya oblast / Tulunskaya GSS	Cultivar	1956
100	Tulun-15	K-64599	-	-		Cultivar	1998
